# Supplementary material for: Metacommunity theory for transmission of heritable symbionts within insect communities
Source: Ecol Evol. 2019 Dec 2;10(3):1703–21. doi: 10.1002/ece3.5754 (PMC7029081; doi:10.1002/ece3.5754)
Supplement: Supplementary file 1 [file ECE3-10-1703-s001.zip]

Archive with 15 entries (14 files):
- SI_fit.rds
- __MACOSX/
- __MACOSX/._SI_fit.rds
- SIIX_fit.stan
- __MACOSX/._SIIX_fit.stan
- Box2a.R
- __MACOSX/._Box2a.R
- SI_fit.stan
- __MACOSX/._SI_fit.stan
- _Rhistory
- __MACOSX/.__Rhistory
- Box2b.R
- __MACOSX/._Box2b.R
- SIIX_fit.rds
- __MACOSX/._SIIX_fit.rds
