# Supplementary material for: Metacommunity theory for transmission of heritable symbionts within insect communities
Source: Ecol Evol. 2019 Dec 2;10(3):1703–21. doi: 10.1002/ece3.5754 (PMC7029081; doi:10.1002/ece3.5754)
Supplement: Supplementary file 1 [file ECE3-10-1703-s001.zip › SIIX_fit.stan]

functions {
  
  real[] SIIX(real t,
            real[] y,
            real[] params,
            real[] x_r,
            int[] x_i) {
      
      real dydt[4];
      
      dydt[1] = - params[1] * (y[2] + params[3] * y[4]) * y[1] / params[5] - params[2] * (y[3] + params[3] * y[4]) * y[1] / params[5] ;
      dydt[2] = params[1] * (y[2] + params[3] * y[4]) * y[1] / params[5] - params[4] * params[2] * (y[3] + params[3] * y[4]) * y[2] / params[5] ;
      dydt[3] = params[2] * (y[3] + params[3] * y[4]) * y[1] / params[5] - params[4] * params[1] * (y[2] + params[3] * y[4]) * y[3] / params[5] ;
      dydt[4] = params[4] * params[2] * (y[3] + params[3] * y[4]) * y[2] / params[5] + params[4] * params[1] * (y[2] + params[3] * y[4]) * y[3] / params[5] ;
      
      return dydt;
    }
  
}

data {
  // Collected data:
  int<lower = 1> n_obs; // Number of daily observations
  int<lower = 1> n_days; // Number of days in our observation period
  real pop_N; // Size of population
  int<lower = 1> n_pops; // Number of populations examined
  
  int<lower = 1> n_sample_per_obs; // Number of hosts sampled at each time point
  int n_infected[n_obs, 3, n_pops]; // The binomially distributed data
  int sample_day[n_obs]; // Identifies upon which day each observation was made

  // Initial conditions:
  real inits[n_pops, 3];
  
  // To set up ODE:
  int<lower = 1> n_difeq; // Number of differential equations in our model
  real t0; // Initial time point (zero)
  real ts[n_days]; // Time points over which you want the ODE to be integrated
  
  // To generate model predictions with error:
  int<lower = 1> n_fake; // This is to generate "predicted"/"unsampled" data
  real fake_ts[n_fake]; // Time points for "predicted"/"unsampled" data
}

transformed data {
  real x_r[0];
  int x_i[0];
}

parameters {
  real<lower = 0, upper = 2> beta_A;
  real<lower = 0, upper = 2> beta_B;
  real<lower = 0, upper = 1> q;
  real<lower = 0, upper = 1> psi;
}

transformed parameters{
  real y_hat[n_days, n_difeq, n_pops]; // Output from the ODE solver
  real y0[n_difeq, n_pops]; // Initial conditions for both S and I
  real params[5]; // Model parameters
  // Convert numbers of hosts to fractions:
  real frac_IA[n_days, n_pops];
  real frac_IB[n_days, n_pops];
  real frac_X[n_days, n_pops];
  
  // Place in parameters:
  params[1] = beta_A;
  params[2] = beta_B;
  params[3] = q;
  params[4] = psi;
  params[5] = pop_N;
  
  for(p in 1:n_pops){
    y0[2, p] = inits[p, 1];
    y0[3, p] = inits[p, 2];
    y0[4, p] = inits[p, 3];
    y0[1, p] = pop_N - (y0[2, p] + y0[3, p] + y0[4, p]);
  }
 
  for(p in 1:n_pops){
    
    y_hat[, , p] = integrate_ode_rk45(SIIX, y0[, p], t0, ts, params, x_r, x_i);
  
    for(i in 1:n_days){
      frac_IA[i, p] = y_hat[i, 2, p] / pop_N; 
      frac_IB[i, p] = y_hat[i, 3, p] / pop_N; 
      frac_X[i, p] = y_hat[i, 4, p] / pop_N; 
    }
    
  }
  
}

model {
  // Parameter Priors
  beta_A ~ normal(0, 1);
  beta_B ~ normal(0, 1);
  q ~ uniform(0, 1);
  psi ~ uniform(0, 1);
  
  // Model likelihood
  //y_hat[,3] are the fractions infectious from the ODE solver
  for(p in 1:n_pops){
    
    for(i in 1:n_obs){
      n_infected[i, 1, p] ~ binomial(n_sample_per_obs, frac_IA[sample_day[i], p]); 
      n_infected[i, 2, p] ~ binomial(n_sample_per_obs, frac_IB[sample_day[i], p]); 
      n_infected[i, 3, p] ~ binomial(n_sample_per_obs, frac_X[sample_day[i], p]); 
    }
    
  }
  
  
}

generated quantities {
  // Generate predicted data over the whole time series:
  real preds[n_fake, n_difeq, n_pops];
  
  for(p in 1:n_pops){
    
    preds[, , p] = integrate_ode_rk45(SIIX, y0[, p], t0, fake_ts, params, x_r, x_i);
    
  }
  
  
}
