# Supplementary material for: Metacommunity theory for transmission of heritable symbionts within insect communities
Source: Ecol Evol. 2019 Dec 2;10(3):1703–21. doi: 10.1002/ece3.5754 (PMC7029081; doi:10.1002/ece3.5754)
Supplement: Supplementary file 1 [file ECE3-10-1703-s001.zip › Box2a.R]

# Author:
# Date: Mon Mar 18 13:18:00 2019
# Project Description:

#-------------------------------------------------------
#-------------------------------------------------------
# Packages

library(tidyverse)
library(deSolve)
library(rstan)
library(grid)
library(gridExtra)
rstan_options(auto_write = TRUE)
options(mc.cores = parallel::detectCores())

#-------------------------------------------------------
#-------------------------------------------------------

# We must create a function for the system of ODEs.
SI <- function(t, y, params) {
  with(as.list(c(params, y)), {
    
    dydt = rep(0, 2)
    
    dydt[1] = - beta * y[1] * y[2] / pop_N;
    dydt[2] = beta * y[1] * y[2] / pop_N;
    
    return(list(dydt))
  })
}

#-------------------------------------------------------
#-------------------------------------------------------

# Assign parameter values:
beta = 0.5
pop_N = 50

# Parameters list:
params <- list(beta = beta,
               pop_N)

# Initial conditions
I0 = 1
S0 = pop_N - I0

# Initial conditions are stored in a vector
inits <- c(S0, I0)

# Create a time series over which to integrate.
n_weeks = 3
n_days = n_weeks*7
times_ode = seq(0, n_days, by = 0.1)

#-------------------------------------------------------
#-------------------------------------------------------

# Run the integration:
out <- ode(inits, 
           times_ode, 
           SI, 
           params, 
           method="ode45")

# Store the output in a data frame:
out <- data.frame(out)
colnames(out) <- c("time", "S", "I")

# quick plot of the epidemic
plot(NA,NA, 
     xlim = c(0, n_days), 
     ylim=c(0, pop_N), 
     xlab = "Time", ylab="Host Numbers")

lines(out$S ~ out$time, col="black")
lines(out$I ~ out$time, col="red")

#-------------------------------------------------------
#-------------------------------------------------------
# Simulated data from the dynamics:

# Number of insects sampled each time
n_sample_per_obs = pop_N

# On which days were sampled collected:
sample_day = seq(2, n_days, by = 2)

# Based on model, what was fraction of pop infectious:
mod_preds = filter(out, time %in% sample_day)
sample_propinf = mod_preds$I / pop_N

# Sample multiple populations per time period:
n_pops = 3 # Sample several populations per time period
sample_day = rep(sample_day, n_pops)
sample_propinf = rep(sample_propinf, n_pops)

# Generate model predictions with binomial:
n_infected = rbinom(length(sample_day), n_sample_per_obs, sample_propinf)

# Plot to verify:
data_propinf = n_infected / n_sample_per_obs

plot(data_propinf ~ sample_day, xlim = c(0, max(sample_day)))
lines((out$I/pop_N) ~ out$time, col = "red", lwd = 2)

df_data = data.frame(sample_day, n_infected, n_sample_per_obs)

#-------------------------------------------------------
#-------------------------------------------------------
#-------------------------------------------------------
#-------------------------------------------------------

# RUN THE MODEL-FITTING 

# To generate model predictions:
n_fake = 300
fake_ts = seq(1, n_days, length.out = n_fake)

# For stan model we need the following variables:

stan_d = list(n_obs = nrow(df_data),
              n_days = n_days,
              pop_N = pop_N,
              n_sample_per_obs = df_data$n_sample_per_obs,
              n_infected = df_data$n_infected,
              sample_day = df_data$sample_day,
              n_difeq = 2,
              t0 = 0,
              ts = c(1:n_days),
              n_fake = n_fake,
              fake_ts = fake_ts)

# Which parameters to monitor in the model:
params_monitor = c("params", "preds")

# Test / debug the model:
test = stan("SI_fit.stan",
            data = stan_d,
            pars = params_monitor,
            chains = 1, iter = 10)

# Fit and sample from the posterior
# This could take a few minutes
mod = stan(fit = test,
           data = stan_d,
           pars = params_monitor,
           chains = 3,
           warmup = 2000,
           iter = 5000, thin = 3)

# Partial MCMC diagnostics:
traceplot(mod, pars="lp__")
traceplot(mod, pars=c("params[1]")) # beta

# There are many other ways to diagnose the performance of Markov chains

# Extract the posterior samples to a structured list:
posts <- rstan::extract(mod)

# Check median posterior estimates of parameters :
apply(posts$params, 2, quantile, probs = c(0.025, 0.5, 0.975))

#-------------------------------------------------------
#-------------------------------------------------------
#-------------------------------------------------------
#-------------------------------------------------------

# Generate a plot with the estimate of beta:

df_beta = data.frame(posts$params[,1])
colnames(df_beta) = "beta"

plot_beta = 
  ggplot(df_beta, aes(beta)) +
  geom_histogram(bins = 50) +
  geom_vline(xintercept = beta) +
  # Aesthetics
  labs(x = expression(beta), y = "Posterior Samples") + 
  scale_y_continuous(limits=c(0,200), breaks = c(0, 100, 200)) +
  annotate("text", label = "(a)", x = 0.48, y = 200) +
  theme_classic() +
  theme(axis.text = element_text(size = 12, color = "black"),
        axis.title = element_text(size = 14))

quartz(height = 3, width = 4)
plot_beta


#-------------------------------------------------------
#-------------------------------------------------------
#-------------------------------------------------------
#-------------------------------------------------------

# Generate a plot with median prediction and error

# Model predictions for fraction infectious over time.
pred_median = apply((posts$pred[,,2] / pop_N), 2, median)
# 95% credible interval of the posterior:
pred_low = apply((posts$pred[,,2] / pop_N), 2, quantile, probs=c(0.025))
pred_high = apply((posts$pred[,,2] / pop_N), 2, quantile, probs=c(0.975))

# Combine into two data frames for plotting
#df_data = data.frame(data_propinf, sample_day)
df_pred = data.frame(pred_median, pred_low, pred_high, fake_ts)

# Plot the data with the model predictions
# Median and 95% Credible Interval

plot_SI = 
  ggplot(df_data, aes(x=sample_day, y=(n_infected / n_sample_per_obs))) +
  geom_point(col="black", shape = 19, size = 1.5) +
  # Error in integration:
  geom_line(data = df_pred, aes(x=fake_ts, y=pred_median), color = "black") + 
  geom_line(data = df_pred, aes(x=fake_ts, y=pred_high), color = "black", linetype=3) + 
  geom_line(data = df_pred, aes(x=fake_ts, y=pred_low), color = "black", linetype=3) + 
  # Aesthetics
  labs(x = "Time (days)", y = "Fraction Infected") + 
  scale_x_continuous(limits=c(1, n_days)) +
  scale_y_continuous(limits=c(0,1), breaks = c(0, 0.5, 1.0)) +
  annotate("text", label = "(b)", x = 2, y = 1) +
  theme_classic() +
  theme(axis.text = element_text(size = 12, color = "black"),
        axis.title = element_text(size = 14))

quartz(height = 3, width = 4)
plot_SI

#-------------------------------------------------------
#-------------------------------------------------------
#-------------------------------------------------------
#-------------------------------------------------------

# Combine plots

plot_combo = arrangeGrob(plot_beta, plot_SI,
                         ncol = 2)

quartz(height = 3, width = 8, dpi = 300)
grid.arrange(plot_combo)
