# Supplementary material for: Metacommunity theory for transmission of heritable symbionts within insect communities
Source: Ecol Evol. 2019 Dec 2;10(3):1703–21. doi: 10.1002/ece3.5754 (PMC7029081; doi:10.1002/ece3.5754)
Supplement: Supplementary file 1 [file ECE3-10-1703-s001.zip › SI_fit.stan]

functions {
  
  real[] SI(real t,
            real[] y,
            real[] params,
            real[] x_r,
            int[] x_i) {
      
      real dydt[2];
      
      dydt[1] = - params[1] * y[1] * y[2] / params[2]; // S
      dydt[2] = params[1] * y[1] * y[2] / params[2]; // I
      
      return dydt;
    }
  
}

data {
  // Collected data:
  int<lower = 1> n_obs; // Number of observations
  int<lower = 1> n_days; // Number of days in our observation period
  real pop_N; // Size of population
  int<lower = 1> n_sample_per_obs[n_obs]; // Number of hosts sampled at each time point
  int n_infected[n_obs]; // The binomially distributed data
  int sample_day[n_obs]; // Identifies upon which day each observation was made
  
  // To set up ODE:
  int<lower = 1> n_difeq; // Number of differential equations in our model
  real t0; // Initial time point (zero)
  real ts[n_days]; // Time points over which you want the ODE to be integrated
  
  // To generate model predictions with error:
  int<lower = 1> n_fake; // This is to generate "predicted"/"unsampled" data
  real fake_ts[n_fake]; // Time points for "predicted"/"unsampled" data
}

transformed data {
  real x_r[0];
  int x_i[0];
}

parameters {
  real<lower = 0, upper = 3> beta;
}

transformed parameters{
  real y_hat[n_days, n_difeq]; // Output from the ODE solver
  real y0[n_difeq]; // Initial conditions for both S and I
  real params[2]; // Model parameters
  real frac_I[n_days];
  
  
  y0[1] = pop_N - 1;
  y0[2] = 1;
  
  params[1] = beta;
  params[2] = pop_N;
  
  y_hat = integrate_ode_rk45(SI, y0, t0, ts, params, x_r, x_i);
  
  for(i in 1:n_days){
   frac_I[i] = y_hat[i, 2] / pop_N; 
  }
  
}

model {
  // Parameter Priors
  beta ~ normal(0, 5);
  
  // Model likelihood
  //y_hat[,3] are the fractions infectious from the ODE solver
  for(i in 1:n_obs){
    n_infected[i] ~ binomial(n_sample_per_obs[i], frac_I[sample_day[i]]); 
  }
  
}

generated quantities {
  // Generate predicted data over the whole time series:
  real preds[n_fake, n_difeq];
  real log_lik[n_obs];
  
  preds = integrate_ode_rk45(SI, y0, t0, fake_ts, params, x_r, x_i);
  
  for(i in 1:n_obs){
    log_lik[i] = binomial_lpmf(n_infected[i] | n_sample_per_obs[i], frac_I[sample_day[i]]); 
  }
  
}
