# Supplementary material for: Metacommunity theory for transmission of heritable symbionts within insect communities
Source: Ecol Evol. 2019 Dec 2;10(3):1703–21. doi: 10.1002/ece3.5754 (PMC7029081; doi:10.1002/ece3.5754)
Supplement: Supplementary file 1 [file ECE3-10-1703-s001.zip › _Rhistory]

mod_preds =
filter(out_all, time %in% sample_day) %>%
mutate(frac_IA = IA / pop_N,
frac_IB = IB / pop_N,
frac_X = X / pop_N)
# Days of samples:
sample_day = mod_preds$time
# Pop_ID
Pop_ID = mod_preds$Population
# How many infected in our samples:
# 3 columns: IA, IB, X
n_infected = matrix(0, nrow = length(sample_day), ncol = 3)
n_infected[, 1] = rbinom(nrow(n_infected), n_sample_per_obs, mod_preds$frac_IA)
n_infected[, 2] = rbinom(nrow(n_infected), n_sample_per_obs, mod_preds$frac_IB)
n_infected[, 3] = rbinom(nrow(n_infected), n_sample_per_obs, mod_preds$frac_X)
# Plot to verify:
par(mfrow=c(1,n_pops))
for(i in 1:n_pops){
# subset the df
out_sub = filter(out_all, Population == i)
# quick plot of the epidemic
plot(NA,NA,
xlim = c(0, n_days),
ylim=c(0, pop_N),
xlab = "Time", ylab="Host Numbers")
points(n_infected[(Pop_ID == i), 1] ~ sample_day[Pop_ID==1], col="red", pch = 19)
points(n_infected[(Pop_ID == i), 2] ~ sample_day[Pop_ID==1], col="red", pch = 2)
points(n_infected[(Pop_ID == i), 3] ~ sample_day[Pop_ID==1], col="blue", pch = 19)
lines(out_sub$IA ~ out_sub$time, col="red")
lines(out_sub$IB ~ out_sub$time, col="red", lty=2)
lines(out_sub$X ~ out_sub$time, col="blue")
}
n_sample_per_obs = pop_N
# On which days were sampled collected:
sample_day = seq(2, n_days, by = 2)
# Based on model, what was fraction of pop infectious:
mod_preds =
filter(out_all, time %in% sample_day) %>%
mutate(frac_IA = IA / pop_N,
frac_IB = IB / pop_N,
frac_X = X / pop_N)
# Days of samples:
sample_day = mod_preds$time
# Pop_ID
Pop_ID = mod_preds$Population
# How many infected in our samples:
# 3 columns: IA, IB, X
n_infected = matrix(0, nrow = length(sample_day), ncol = 3)
n_infected[, 1] = rbinom(nrow(n_infected), n_sample_per_obs, mod_preds$frac_IA)
n_infected[, 2] = rbinom(nrow(n_infected), n_sample_per_obs, mod_preds$frac_IB)
n_infected[, 3] = rbinom(nrow(n_infected), n_sample_per_obs, mod_preds$frac_X)
# Plot to verify:
par(mfrow=c(1,n_pops))
for(i in 1:n_pops){
# subset the df
out_sub = filter(out_all, Population == i)
# quick plot of the epidemic
plot(NA,NA,
xlim = c(0, n_days),
ylim=c(0, pop_N),
xlab = "Time", ylab="Host Numbers")
points(n_infected[(Pop_ID == i), 1] ~ sample_day[Pop_ID==1], col="red", pch = 19)
points(n_infected[(Pop_ID == i), 2] ~ sample_day[Pop_ID==1], col="red", pch = 2)
points(n_infected[(Pop_ID == i), 3] ~ sample_day[Pop_ID==1], col="blue", pch = 19)
lines(out_sub$IA ~ out_sub$time, col="red")
lines(out_sub$IB ~ out_sub$time, col="red", lty=2)
lines(out_sub$X ~ out_sub$time, col="blue")
}
df_data = data.frame(sample_day, n_infected, Pop_ID)
colnames(df_data) = c("sample_day", "IA", "IB", "X", "Pop_ID")
n_infected_array = array(0, dim = c(length(seq(2, n_days, by = 2)),3,n_pops))
for(i in 1:n_pops){
n_infected_array[,,i] =
as.matrix(df_data %>%
filter(Pop_ID == i) %>%
select(IA, IB, X))
}
n_infected_array
# To generate model predictions:
n_fake = 300
fake_ts = seq(1, n_days, length.out = n_fake)
stan_d = list(n_obs = length(seq(2, n_days, by = 2)),
n_days = n_days,
pop_N = pop_N,
n_pops = n_pops,
n_sample_per_obs = pop_N,
n_infected = n_infected_array,
sample_day = seq(2, n_days, by = 2),
inits = these_inits,
n_difeq = 4,
t0 = 0,
ts = c(1:n_days),
n_fake = n_fake,
fake_ts = fake_ts)
# Which parameters to monitor in the model:
params_monitor = c("params", "preds")
# Test / debug the model:
test = stan("SIIX_fit.stan",
data = stan_d,
pars = params_monitor,
chains = 1, iter = 10)
# Fit and sample from the posterior
# This could take a few minutes
mod = stan(fit = test,
data = stan_d,
pars = params_monitor,
chains = 3,
warmup = 2000,
iter = 5000, thin = 3)
# Partial MCMC diagnostics:
traceplot(mod, pars="lp__")
traceplot(mod, pars=c("params"))
pred_median = array(0, dim = c(length(fake_ts), 4, n_pops))
pred_low = array(0, dim = c(length(fake_ts), 4, n_pops))
pred_high = array(0, dim = c(length(fake_ts), 4, n_pops))
for(i in 1:n_pops){
pred_median[,,i] = apply((posts$pred[,,,i] / pop_N), c(2,3), median)
pred_low[,,i] = apply((posts$pred[,,,i] / pop_N), c(2,3), quantile, probs=c(0.025))
pred_high[,,i] = apply((posts$pred[,,,i] / pop_N), c(2,3), quantile, probs=c(0.975))
}
# Plot the data with the model predictions
# Median and 95% Credible Interval
plot_SIIX = list()
for(i in 1:n_pops){
sub_data =
df_data %>%
filter(Pop_ID == i) %>%
mutate(frac_IA = IA / pop_N,
frac_IB = IB / pop_N,
frac_X = X / pop_N)
sub_mod = data.frame(fake_ts, pred_median[,,i], pred_low[,,i], pred_high[,,i])
colnames(sub_mod) = c("fake_ts", "S_med", "IA_med", "IB_med", "X_med",
"S_low", "IA_low", "IB_low", "X_low",
"S_high", "IA_high", "IB_high", "X_high")
plot_SIIX[[i]] =
ggplot(sub_data) +
geom_point(aes(x=sample_day, y=frac_IA), col="red", shape = 19, size = 1.5) +
geom_point(aes(x=sample_day, y=frac_IB), col="red", shape = 2, size = 1.5) +
geom_point(aes(x=sample_day, y=frac_X), col="blue", shape = 19, size = 1.5) +
# Error in integration:
geom_line(data = sub_mod, aes(x=fake_ts, y=IA_med), color = "red") +
geom_line(data = sub_mod, aes(x=fake_ts, y=IB_med), color = "red", linetype=2) +
geom_line(data = sub_mod, aes(x=fake_ts, y=X_med), color = "blue") +
# Aesthetics
labs(x = "Time (days)", y = "Fraction Infected") +
scale_x_continuous(limits=c(1, n_days)) +
scale_y_continuous(limits=c(0,1), breaks = c(0, 0.5, 1.0)) +
#annotate("text", label = "(b)", x = 2, y = 1) +
theme_classic() +
theme(axis.text = element_text(size = 12, color = "black"),
axis.title = element_text(size = 14))
}
plot_combo = arrangeGrob(grobs = plot_SIIX, ncol = 2, nrow = 2)
quartz(height = 10, width = 10)
grid.arrange(plot_combo)
hist(rnorm(10000, 0, 0.5))
rstan:::rstudio_stanc("SIIX_fit.stan")
n_infected_array
rstan:::rstudio_stanc("SIIX_fit.stan")
rstan:::rstudio_stanc("SIIX_fit.stan")
# Test / debug the model:
test = stan("SIIX_fit.stan",
data = stan_d,
pars = params_monitor,
chains = 1, iter = 10)
# Fit and sample from the posterior
# This could take a few minutes
mod = stan(fit = test,
data = stan_d,
pars = params_monitor,
chains = 3,
warmup = 2000,
iter = 5000, thin = 3)
# Partial MCMC diagnostics:
traceplot(mod, pars="lp__")
traceplot(mod, pars=c("params"))
# Extract the posterior samples to a structured list:
posts <- rstan::extract(mod)
# Check median posterior estimates of parameters :
apply(posts$params, 2, quantile, probs = c(0.025, 0.5, 0.975))
pred_median = array(0, dim = c(length(fake_ts), 4, n_pops))
pred_low = array(0, dim = c(length(fake_ts), 4, n_pops))
pred_high = array(0, dim = c(length(fake_ts), 4, n_pops))
for(i in 1:n_pops){
pred_median[,,i] = apply((posts$pred[,,,i] / pop_N), c(2,3), median)
pred_low[,,i] = apply((posts$pred[,,,i] / pop_N), c(2,3), quantile, probs=c(0.025))
pred_high[,,i] = apply((posts$pred[,,,i] / pop_N), c(2,3), quantile, probs=c(0.975))
}
# Plot the data with the model predictions
# Median and 95% Credible Interval
plot_SIIX = list()
for(i in 1:n_pops){
sub_data =
df_data %>%
filter(Pop_ID == i) %>%
mutate(frac_IA = IA / pop_N,
frac_IB = IB / pop_N,
frac_X = X / pop_N)
sub_mod = data.frame(fake_ts, pred_median[,,i], pred_low[,,i], pred_high[,,i])
colnames(sub_mod) = c("fake_ts", "S_med", "IA_med", "IB_med", "X_med",
"S_low", "IA_low", "IB_low", "X_low",
"S_high", "IA_high", "IB_high", "X_high")
plot_SIIX[[i]] =
ggplot(sub_data) +
geom_point(aes(x=sample_day, y=frac_IA), col="red", shape = 19, size = 1.5) +
geom_point(aes(x=sample_day, y=frac_IB), col="red", shape = 2, size = 1.5) +
geom_point(aes(x=sample_day, y=frac_X), col="blue", shape = 19, size = 1.5) +
# Error in integration:
geom_line(data = sub_mod, aes(x=fake_ts, y=IA_med), color = "red") +
geom_line(data = sub_mod, aes(x=fake_ts, y=IB_med), color = "red", linetype=2) +
geom_line(data = sub_mod, aes(x=fake_ts, y=X_med), color = "blue") +
# Aesthetics
labs(x = "", y = "") +
scale_x_continuous(limits=c(1, n_days)) +
scale_y_continuous(limits=c(0,1), breaks = c(0, 0.5, 1.0)) +
#annotate("text", label = "(b)", x = 2, y = 1) +
theme_classic() +
theme(axis.text = element_text(size = 12, color = "black"),
axis.title = element_text(size = 14))
}
#-------------------------------------------------------
#-------------------------------------------------------
#-------------------------------------------------------
#-------------------------------------------------------
# Combine plots
plot_combo = arrangeGrob(grobs = plot_SIIX, ncol = 2, nrow = 2,
bottom = textGrob("Time (days)", just = c(0.5, -1)),
left = textGrob("Fraction of the Population"), rot = 90, just = c(0.5, 0.5))
quartz(height = 10, width = 10)
grid.arrange(plot_combo)
plot_combo = arrangeGrob(grobs = plot_SIIX, ncol = 2, nrow = 2,
bottom = textGrob("Time (days)", just = c(0.5, -1)),
left = textGrob("Fraction of the Population"), rot = 180, just = c(0.5, 0.5))
quartz(height = 10, width = 10)
grid.arrange(plot_combo)
?textGrob
?arrangeGrob
plot_combo = arrangeGrob(grobs = plot_SIIX, ncol = 2, nrow = 2,
bottom = textGrob("Time (days)", just = c(0.5, -1)),
left = textGrob("Fraction of the Population", just = c(0.5, 0.5), rot = 90))
quartz(height = 10, width = 10)
grid.arrange(plot_combo)
plot_SIIX = list()
plot_SIIX = list()
for(i in 1:n_pops){
sub_data =
df_data %>%
filter(Pop_ID == i) %>%
mutate(frac_IA = IA / pop_N,
frac_IB = IB / pop_N,
frac_X = X / pop_N)
sub_mod = data.frame(fake_ts, pred_median[,,i], pred_low[,,i], pred_high[,,i])
colnames(sub_mod) = c("fake_ts", "S_med", "IA_med", "IB_med", "X_med",
"S_low", "IA_low", "IB_low", "X_low",
"S_high", "IA_high", "IB_high", "X_high")
plot_SIIX[[i]] =
ggplot(sub_data) +
geom_point(aes(x=sample_day, y=frac_IA), col="red", shape = 19, size = 1.5) +
geom_point(aes(x=sample_day, y=frac_IB), col="red", shape = 2, size = 1.5) +
geom_point(aes(x=sample_day, y=frac_X), col="blue", shape = 19, size = 1.5) +
# Error in integration:
geom_line(data = sub_mod, aes(x=fake_ts, y=IA_med), color = "red") +
geom_line(data = sub_mod, aes(x=fake_ts, y=IB_med), color = "red", linetype=2) +
geom_line(data = sub_mod, aes(x=fake_ts, y=X_med), color = "blue") +
# Aesthetics
labs(x = "", y = "") +
scale_x_continuous(limits=c(1, n_days)) +
scale_y_continuous(limits=c(0,1), breaks = c(0, 0.5, 1.0)) +
annotate("text", label = paste0("Population ", LETTERS[i]), x = 0, y = 1) +
theme_classic() +
theme(axis.text = element_text(size = 12, color = "black"),
axis.title = element_text(size = 14))
}
plot_combo = arrangeGrob(grobs = plot_SIIX, ncol = 2, nrow = 2,
bottom = textGrob("Time (days)", just = c(0.5, -1)),
left = textGrob("Fraction of the Population", just = c(0.5, 0.5), rot = 90))
plot_SIIX = list()
for(i in 1:n_pops){
sub_data =
df_data %>%
filter(Pop_ID == i) %>%
mutate(frac_IA = IA / pop_N,
frac_IB = IB / pop_N,
frac_X = X / pop_N)
sub_mod = data.frame(fake_ts, pred_median[,,i], pred_low[,,i], pred_high[,,i])
colnames(sub_mod) = c("fake_ts", "S_med", "IA_med", "IB_med", "X_med",
"S_low", "IA_low", "IB_low", "X_low",
"S_high", "IA_high", "IB_high", "X_high")
plot_SIIX[[i]] =
ggplot(sub_data) +
geom_point(aes(x=sample_day, y=frac_IA), col="red", shape = 19, size = 1.5) +
geom_point(aes(x=sample_day, y=frac_IB), col="red", shape = 2, size = 1.5) +
geom_point(aes(x=sample_day, y=frac_X), col="blue", shape = 19, size = 1.5) +
# Error in integration:
geom_line(data = sub_mod, aes(x=fake_ts, y=IA_med), color = "red") +
geom_line(data = sub_mod, aes(x=fake_ts, y=IB_med), color = "red", linetype=2) +
geom_line(data = sub_mod, aes(x=fake_ts, y=X_med), color = "blue") +
# Aesthetics
labs(x = "", y = "") +
scale_x_continuous(limits=c(1, n_days)) +
scale_y_continuous(limits=c(0,1), breaks = c(0, 0.5, 1.0)) +
annotate("text", label = paste0("Population ", LETTERS[i]), x = 1, y = 1) +
theme_classic() +
theme(axis.text = element_text(size = 12, color = "black"),
axis.title = element_text(size = 14))
}
plot_combo = arrangeGrob(grobs = plot_SIIX, ncol = 2, nrow = 2,
bottom = textGrob("Time (days)", just = c(0.5, -1)),
left = textGrob("Fraction of the Population", just = c(0.5, 0.5), rot = 90))
quartz(height = 10, width = 10)
grid.arrange(plot_combo)
?annotate
geom_text
?geom_text
plot_SIIX = list()
for(i in 1:n_pops){
sub_data =
df_data %>%
filter(Pop_ID == i) %>%
mutate(frac_IA = IA / pop_N,
frac_IB = IB / pop_N,
frac_X = X / pop_N)
sub_mod = data.frame(fake_ts, pred_median[,,i], pred_low[,,i], pred_high[,,i])
colnames(sub_mod) = c("fake_ts", "S_med", "IA_med", "IB_med", "X_med",
"S_low", "IA_low", "IB_low", "X_low",
"S_high", "IA_high", "IB_high", "X_high")
plot_SIIX[[i]] =
ggplot(sub_data) +
geom_point(aes(x=sample_day, y=frac_IA), col="red", shape = 19, size = 1.5) +
geom_point(aes(x=sample_day, y=frac_IB), col="red", shape = 2, size = 1.5) +
geom_point(aes(x=sample_day, y=frac_X), col="blue", shape = 19, size = 1.5) +
# Error in integration:
geom_line(data = sub_mod, aes(x=fake_ts, y=IA_med), color = "red") +
geom_line(data = sub_mod, aes(x=fake_ts, y=IB_med), color = "red", linetype=2) +
geom_line(data = sub_mod, aes(x=fake_ts, y=X_med), color = "blue") +
# Aesthetics
labs(x = "", y = "") +
scale_x_continuous(limits=c(1, n_days)) +
scale_y_continuous(limits=c(0,1), breaks = c(0, 0.5, 1.0)) +
annotate("text", label = paste0("Population ", LETTERS[i]), x = 1, y = 1, vjust = 1) +
theme_classic() +
theme(axis.text = element_text(size = 12, color = "black"),
axis.title = element_text(size = 14))
}
plot_combo = arrangeGrob(grobs = plot_SIIX, ncol = 2, nrow = 2,
bottom = textGrob("Time (days)", just = c(0.5, -1)),
left = textGrob("Fraction of the Population", just = c(0.5, 0.5), rot = 90))
quartz(height = 10, width = 10)
grid.arrange(plot_combo)
plot_SIIX = list()
for(i in 1:n_pops){
sub_data =
df_data %>%
filter(Pop_ID == i) %>%
mutate(frac_IA = IA / pop_N,
frac_IB = IB / pop_N,
frac_X = X / pop_N)
sub_mod = data.frame(fake_ts, pred_median[,,i], pred_low[,,i], pred_high[,,i])
colnames(sub_mod) = c("fake_ts", "S_med", "IA_med", "IB_med", "X_med",
"S_low", "IA_low", "IB_low", "X_low",
"S_high", "IA_high", "IB_high", "X_high")
plot_SIIX[[i]] =
ggplot(sub_data) +
geom_point(aes(x=sample_day, y=frac_IA), col="red", shape = 19, size = 1.5) +
geom_point(aes(x=sample_day, y=frac_IB), col="red", shape = 2, size = 1.5) +
geom_point(aes(x=sample_day, y=frac_X), col="blue", shape = 19, size = 1.5) +
# Error in integration:
geom_line(data = sub_mod, aes(x=fake_ts, y=IA_med), color = "red") +
geom_line(data = sub_mod, aes(x=fake_ts, y=IB_med), color = "red", linetype=2) +
geom_line(data = sub_mod, aes(x=fake_ts, y=X_med), color = "blue") +
# Aesthetics
labs(x = "", y = "") +
scale_x_continuous(limits=c(1, n_days)) +
scale_y_continuous(limits=c(0,1), breaks = c(0, 0.5, 1.0)) +
annotate("text", label = paste0("Population ", LETTERS[i]), x = 1, y = 1, hjust = 1) +
theme_classic() +
theme(axis.text = element_text(size = 12, color = "black"),
axis.title = element_text(size = 14))
}
plot_combo = arrangeGrob(grobs = plot_SIIX, ncol = 2, nrow = 2,
bottom = textGrob("Time (days)", just = c(0.5, -1)),
left = textGrob("Fraction of the Population", just = c(0.5, 0.5), rot = 90))
quartz(height = 10, width = 10)
grid.arrange(plot_combo)
plot_SIIX = list()
for(i in 1:n_pops){
sub_data =
df_data %>%
filter(Pop_ID == i) %>%
mutate(frac_IA = IA / pop_N,
frac_IB = IB / pop_N,
frac_X = X / pop_N)
sub_mod = data.frame(fake_ts, pred_median[,,i], pred_low[,,i], pred_high[,,i])
colnames(sub_mod) = c("fake_ts", "S_med", "IA_med", "IB_med", "X_med",
"S_low", "IA_low", "IB_low", "X_low",
"S_high", "IA_high", "IB_high", "X_high")
plot_SIIX[[i]] =
ggplot(sub_data) +
geom_point(aes(x=sample_day, y=frac_IA), col="red", shape = 19, size = 1.5) +
geom_point(aes(x=sample_day, y=frac_IB), col="red", shape = 2, size = 1.5) +
geom_point(aes(x=sample_day, y=frac_X), col="blue", shape = 19, size = 1.5) +
# Error in integration:
geom_line(data = sub_mod, aes(x=fake_ts, y=IA_med), color = "red") +
geom_line(data = sub_mod, aes(x=fake_ts, y=IB_med), color = "red", linetype=2) +
geom_line(data = sub_mod, aes(x=fake_ts, y=X_med), color = "blue") +
# Aesthetics
labs(x = "", y = "") +
scale_x_continuous(limits=c(1, n_days)) +
scale_y_continuous(limits=c(0,1), breaks = c(0, 0.5, 1.0)) +
annotate("text", label = paste0("Population ", LETTERS[i]), x = 1, y = 1, hjust = 0) +
theme_classic() +
theme(axis.text = element_text(size = 12, color = "black"),
axis.title = element_text(size = 14))
}
plot_combo = arrangeGrob(grobs = plot_SIIX, ncol = 2, nrow = 2,
bottom = textGrob("Time (days)", just = c(0.5, -1)),
left = textGrob("Fraction of the Population", just = c(0.5, 0.5), rot = 90))
quartz(height = 10, width = 10)
grid.arrange(plot_combo)
df_params = data.frame(posts$params[,1:4])
glimpse(df_params)
colnames(df_params) = c("beta_A", "beta_B", "q", "psi")
plot_params = list()
plot_params[[1]] =
ggplot(df_params, aes(beta_A)) +
geom_histogram(bins = 50) +
geom_vline(xintercept = beta_A) +
# Aesthetics
labs(x = expression(beta), y = "") +
#scale_y_continuous(limits=c(0,200), breaks = c(0, 100, 200)) +
#annotate("text", label = "(a)", x = 0.48, y = 200) +
theme_classic() +
theme(axis.text = element_text(size = 12, color = "black"),
axis.title = element_text(size = 14))
plot_params[[1]]
plot_params[[1]]
plot_params[[1]] =
ggplot(df_params, aes(beta_A)) +
geom_histogram(bins = 50) +
geom_vline(xintercept = beta_A) +
# Aesthetics
labs(x = expression(beta[A]), y = "") +
scale_y_continuous(limits=c(0,200), breaks = c(0, 100, 200)) +
#annotate("text", label = "(a)", x = 0.48, y = 200) +
theme_classic() +
theme(axis.text = element_text(size = 12, color = "black"),
axis.title = element_text(size = 14))
plot_params[[1]]
plot_params[[2]] =
ggplot(df_params, aes(beta_B)) +
geom_histogram(bins = 50) +
geom_vline(xintercept = beta_B) +
# Aesthetics
labs(x = expression(beta[B]), y = "") +
scale_y_continuous(limits=c(0,200), breaks = c(0, 100, 200)) +
#annotate("text", label = "(a)", x = 0.48, y = 200) +
theme_classic() +
theme(axis.text = element_text(size = 12, color = "black"),
axis.title = element_text(size = 14))
plot_params[[2]]
plot_params[[3]] =
ggplot(df_params, aes(q)) +
geom_histogram(bins = 50) +
geom_vline(xintercept = q) +
# Aesthetics
labs(x = expression(q), y = "") +
scale_y_continuous(limits=c(0,200), breaks = c(0, 100, 200)) +
#annotate("text", label = "(a)", x = 0.48, y = 200) +
theme_classic() +
theme(axis.text = element_text(size = 12, color = "black"),
axis.title = element_text(size = 14))
plot_params[[3]]
plot_params[[4]] =
ggplot(df_params, aes(psi)) +
geom_histogram(bins = 50) +
geom_vline(xintercept = psi) +
# Aesthetics
labs(x = expression(psi), y = "") +
scale_y_continuous(limits=c(0,200), breaks = c(0, 100, 200)) +
#annotate("text", label = "(a)", x = 0.48, y = 200) +
theme_classic() +
theme(axis.text = element_text(size = 12, color = "black"),
axis.title = element_text(size = 14))
plot_params[[4]]
plot_combo1 = arrangeGrob(grobs = plot_params, ncol = 2, nrow = 2,
left = textGrob("Posterior Samples", just = c(0.5, 0.5), rot = 90))
quartz(height = 10, width = 10)
grid.arrange(plot_combo1)
quartz(height = 10, width = 10, dpi = 300)
grid.arrange(plot_combo1)
rm(plot_combo)
plot_combo2 = arrangeGrob(grobs = plot_SIIX, ncol = 2, nrow = 2,
bottom = textGrob("Time (days)", just = c(0.5, -1)),
left = textGrob("Fraction of the Population", just = c(0.5, 0.5), rot = 90))
quartz(height = 10, width = 10)
grid.arrange(plot_combo2)
plot_combo2 = arrangeGrob(grobs = plot_SIIX, ncol = 2, nrow = 2,
bottom = textGrob("Time (days)", just = c(0.5, -1)),
left = textGrob("Fraction of the Population", just = c(0.5, 0.5), rot = 90))
quartz(height = 10, width = 10, dpi = 300)
grid.arrange(plot_combo2)
plot_combo_full = arrangeGrob(plot_combo1, plot_combo2, ncol = 2)
quartz(height = 10, width = 20)#, dpi = 300)
grid.arrange(plot_combo_full)
plot_combo1 = arrangeGrob(grobs = plot_params, ncol = 2, nrow = 2,
bottom = textGrob("", just = c(0.5, -1)),
left = textGrob("Posterior Samples", just = c(0.5, 0.5), rot = 90))
plot_combo_full = arrangeGrob(plot_combo1, plot_combo2, ncol = 2)
quartz(height = 10, width = 20)#, dpi = 300)
grid.arrange(plot_combo_full)
quartz(height = 10, width = 20, dpi = 300)
grid.arrange(plot_combo_full)
