# Supplementary material for: Metacommunity theory for transmission of heritable symbionts within insect communities
Source: Ecol Evol. 2019 Dec 2;10(3):1703–21. doi: 10.1002/ece3.5754 (PMC7029081; doi:10.1002/ece3.5754)
Supplement: Supplementary file 1 [file ECE3-10-1703-s001.zip › Box2b.R]

# Author:
# Date: Mon Mar 18 13:18:00 2019
# Project Description:

#-------------------------------------------------------
#-------------------------------------------------------
# Packages

library(tidyverse)
library(deSolve)
library(rstan)
library(grid)
library(gridExtra)
rstan_options(auto_write = TRUE)
options(mc.cores = parallel::detectCores())

#-------------------------------------------------------
#-------------------------------------------------------

# We must create a function for the system of ODEs.
SIIX <- function(t, y, params) {
  with(as.list(c(params, y)), {
    
    dydt = rep(0, 4)
    
    dydt[1] = - beta_A * (y[2] + q * y[4]) * y[1] / pop_N - beta_B * (y[3] + q * y[4]) * y[1] / pop_N 
    dydt[2] = beta_A * (y[2] + q * y[4]) * y[1] / pop_N - psi * beta_B * (y[3] + q * y[4]) * y[2] / pop_N 
    dydt[3] = beta_B * (y[3] + q * y[4]) * y[1] / pop_N - psi * beta_A * (y[2] + q * y[4]) * y[3] / pop_N 
    dydt[4] = psi * beta_B * (y[3] + q * y[4]) * y[2] / pop_N + psi * beta_A * (y[2] + q * y[4]) * y[3] / pop_N 
    
    return(list(dydt))
  })
}

#-------------------------------------------------------
#-------------------------------------------------------
# Function to solve the ODE with different initial conditions

solve_ODE = function(these_inits, pop_N, pop_ID){
  
  # Initial conditions
  IA0 = these_inits[1]
  IB0 = these_inits[2]
  X0 = these_inits[3]
  S0 = pop_N - (IA0 + IB0 + X0)
  
  # Initial conditions are stored in a vector
  inits <- c(S0, IA0, IB0, X0)
  
  # Run the integration:
  out <- ode(inits, 
             times_ode, 
             SIIX, 
             params, 
             method="ode45")
  
  # Store the output in a data frame:
  out <- data.frame(out)
  colnames(out) <- c("time", "S", "IA", "IB", "X")
  
  out$Population = pop_ID
  
  return(out)
}

#-------------------------------------------------------
#-------------------------------------------------------

# Assign parameter values:
pop_N = 100

beta_A = 0.4
beta_B = 0.25

q = 0.9
psi = 0.2

# Parameters list:
params <- list(pop_N = pop_N,
               beta_A = beta_A,
               beta_B = beta_B,
               q = q,
               psi = psi)

# Create a time series over which to integrate.
n_weeks = 4
n_days = n_weeks*7
times_ode = seq(0, n_days, by = 0.1)

# How many populations to test?
n_pops = 4

# Store different initial conditions (IA0, IB0, X0)
these_inits = matrix(0, ncol = 3, nrow = n_pops)
these_inits[1, ] = c(0,0,10)
these_inits[2, ] = c(5,5,0)
these_inits[3, ] = c(10,0,2)
these_inits[4, ] = c(0,10,2)

out_all = NULL

for(i in 1:n_pops){
  
  out_temp = solve_ODE(these_inits[i,], pop_N, pop_ID = i)
  
  if(i == 1){
    out_all = out_temp
  }else{
    out_all = rbind(out_all, out_temp)
  }
  
}

#-------------------------------------------------------
#-------------------------------------------------------
 
# Quick plot of dynamics

par(mfrow=c(1,n_pops))
for(i in 1:n_pops){
  
  # subset the df
  out_sub = filter(out_all, Population == i)
  
  # quick plot of the epidemic
  plot(NA,NA, 
       xlim = c(0, n_days), 
       ylim=c(0, pop_N), 
       xlab = "Time", ylab="Host Numbers")
  
  lines(out_sub$S ~ out_sub$time, col="black")
  lines(out_sub$IA ~ out_sub$time, col="red")
  lines(out_sub$IB ~ out_sub$time, col="red", lty=2)
  lines(out_sub$X ~ out_sub$time, col="blue")
  
}


#-------------------------------------------------------
#-------------------------------------------------------
#-------------------------------------------------------
#-------------------------------------------------------
# Simulated data from the dynamics:

# Number of insects sampled each time
n_sample_per_obs = pop_N

# On which days were sampled collected:
sample_day = seq(2, n_days, by = 2)

# Based on model, what was fraction of pop infectious:
mod_preds = 
  filter(out_all, time %in% sample_day) %>%
  mutate(frac_IA = IA / pop_N,
         frac_IB = IB / pop_N,
         frac_X = X / pop_N)

# Days of samples:
sample_day = mod_preds$time

# Pop_ID
Pop_ID = mod_preds$Population

# How many infected in our samples:
# 3 columns: IA, IB, X
n_infected = matrix(0, nrow = length(sample_day), ncol = 3)
n_infected[, 1] = rbinom(nrow(n_infected), n_sample_per_obs, mod_preds$frac_IA)
n_infected[, 2] = rbinom(nrow(n_infected), n_sample_per_obs, mod_preds$frac_IB)
n_infected[, 3] = rbinom(nrow(n_infected), n_sample_per_obs, mod_preds$frac_X)

# Plot to verify:

par(mfrow=c(1,n_pops))
for(i in 1:n_pops){
  
  # subset the df
  out_sub = filter(out_all, Population == i)
  
  # quick plot of the epidemic
  plot(NA,NA, 
       xlim = c(0, n_days), 
       ylim=c(0, pop_N), 
       xlab = "Time", ylab="Host Numbers")
  
  points(n_infected[(Pop_ID == i), 1] ~ sample_day[Pop_ID==1], col="red", pch = 19)
  points(n_infected[(Pop_ID == i), 2] ~ sample_day[Pop_ID==1], col="red", pch = 2)
  points(n_infected[(Pop_ID == i), 3] ~ sample_day[Pop_ID==1], col="blue", pch = 19)
  
  lines(out_sub$IA ~ out_sub$time, col="red")
  lines(out_sub$IB ~ out_sub$time, col="red", lty=2)
  lines(out_sub$X ~ out_sub$time, col="blue")
  
}

df_data = data.frame(sample_day, n_infected, Pop_ID)
colnames(df_data) = c("sample_day", "IA", "IB", "X", "Pop_ID")

n_infected_array = array(0, dim = c(length(seq(2, n_days, by = 2)),3,n_pops))
for(i in 1:n_pops){
  
  n_infected_array[,,i] = 
    as.matrix(df_data %>%
    filter(Pop_ID == i) %>%
    select(IA, IB, X))
  
}


#-------------------------------------------------------
#-------------------------------------------------------
#-------------------------------------------------------
#-------------------------------------------------------

# RUN THE MODEL-FITTING 

# To generate model predictions:
n_fake = 300
fake_ts = seq(1, n_days, length.out = n_fake)

# For stan model we need the following variables:

stan_d = list(n_obs = length(seq(2, n_days, by = 2)),
              n_days = n_days,
              pop_N = pop_N,
              n_pops = n_pops,
              n_sample_per_obs = pop_N,
              n_infected = n_infected_array,
              sample_day = seq(2, n_days, by = 2),
              inits = these_inits,
              n_difeq = 4,
              t0 = 0,
              ts = c(1:n_days),
              n_fake = n_fake,
              fake_ts = fake_ts)

# Which parameters to monitor in the model:
params_monitor = c("params", "preds")

# Test / debug the model:
test = stan("SIIX_fit.stan",
            data = stan_d,
            pars = params_monitor,
            chains = 1, iter = 10)

# Fit and sample from the posterior
# This could take a few minutes
mod = stan(fit = test,
           data = stan_d,
           pars = params_monitor,
           chains = 3,
           warmup = 2000,
           iter = 5000, thin = 3)

# Partial MCMC diagnostics:
traceplot(mod, pars="lp__")
traceplot(mod, pars=c("params"))

# There are many other ways to diagnose the performance of Markov chains

# Extract the posterior samples to a structured list:
posts <- rstan::extract(mod)

# Check median posterior estimates of parameters :
apply(posts$params, 2, quantile, probs = c(0.025, 0.5, 0.975))

#-------------------------------------------------------
#-------------------------------------------------------
#-------------------------------------------------------
#-------------------------------------------------------

# Generate a plot with parameter estimates:

df_params = data.frame(posts$params[,1:4])
colnames(df_params) = c("beta_A", "beta_B", "q", "psi")

plot_params = list()

plot_params[[1]] = 
  ggplot(df_params, aes(beta_A)) +
  geom_histogram(bins = 50) +
  geom_vline(xintercept = beta_A) +
  # Aesthetics
  labs(x = expression(beta[A]), y = "") + 
  scale_y_continuous(limits=c(0,200), breaks = c(0, 100, 200)) +
  #annotate("text", label = "(a)", x = 0.48, y = 200) +
  theme_classic() +
  theme(axis.text = element_text(size = 12, color = "black"),
        axis.title = element_text(size = 14))

plot_params[[2]] = 
  ggplot(df_params, aes(beta_B)) +
  geom_histogram(bins = 50) +
  geom_vline(xintercept = beta_B) +
  # Aesthetics
  labs(x = expression(beta[B]), y = "") + 
  scale_y_continuous(limits=c(0,200), breaks = c(0, 100, 200)) +
  #annotate("text", label = "(a)", x = 0.48, y = 200) +
  theme_classic() +
  theme(axis.text = element_text(size = 12, color = "black"),
        axis.title = element_text(size = 14))

plot_params[[3]] = 
  ggplot(df_params, aes(q)) +
  geom_histogram(bins = 50) +
  geom_vline(xintercept = q) +
  # Aesthetics
  labs(x = expression(q), y = "") + 
  scale_y_continuous(limits=c(0,200), breaks = c(0, 100, 200)) +
  #annotate("text", label = "(a)", x = 0.48, y = 200) +
  theme_classic() +
  theme(axis.text = element_text(size = 12, color = "black"),
        axis.title = element_text(size = 14))

plot_params[[4]] = 
  ggplot(df_params, aes(psi)) +
  geom_histogram(bins = 50) +
  geom_vline(xintercept = psi) +
  # Aesthetics
  labs(x = expression(psi), y = "") + 
  scale_y_continuous(limits=c(0,200), breaks = c(0, 100, 200)) +
  #annotate("text", label = "(a)", x = 0.48, y = 200) +
  theme_classic() +
  theme(axis.text = element_text(size = 12, color = "black"),
        axis.title = element_text(size = 14))

plot_combo1 = arrangeGrob(grobs = plot_params, ncol = 2, nrow = 2,
                          left = textGrob("Posterior Samples", just = c(0.5, 0.5), rot = 90))

quartz(height = 10, width = 10, dpi = 300)
grid.arrange(plot_combo1)


#-------------------------------------------------------
#-------------------------------------------------------
#-------------------------------------------------------
#-------------------------------------------------------

# Generate a plot with median prediction and error

pred_median = array(0, dim = c(length(fake_ts), 4, n_pops))
pred_low = array(0, dim = c(length(fake_ts), 4, n_pops))
pred_high = array(0, dim = c(length(fake_ts), 4, n_pops))

for(i in 1:n_pops){
  
  pred_median[,,i] = apply((posts$pred[,,,i] / pop_N), c(2,3), median)
  pred_low[,,i] = apply((posts$pred[,,,i] / pop_N), c(2,3), quantile, probs=c(0.025))
  pred_high[,,i] = apply((posts$pred[,,,i] / pop_N), c(2,3), quantile, probs=c(0.975))
  
}

# Plot the data with the model predictions
# Median and 95% Credible Interval

plot_SIIX = list()

for(i in 1:n_pops){
  
  sub_data = 
    df_data %>% 
    filter(Pop_ID == i) %>%
    mutate(frac_IA = IA / pop_N,
           frac_IB = IB / pop_N,
           frac_X = X / pop_N)
  
  sub_mod = data.frame(fake_ts, pred_median[,,i], pred_low[,,i], pred_high[,,i])
  colnames(sub_mod) = c("fake_ts", "S_med", "IA_med", "IB_med", "X_med", 
                        "S_low", "IA_low", "IB_low", "X_low",
                        "S_high", "IA_high", "IB_high", "X_high")
  
  plot_SIIX[[i]] = 
    ggplot(sub_data) +
    geom_point(aes(x=sample_day, y=frac_IA), col="red", shape = 19, size = 1.5) +
    geom_point(aes(x=sample_day, y=frac_IB), col="red", shape = 2, size = 1.5) +
    geom_point(aes(x=sample_day, y=frac_X), col="blue", shape = 19, size = 1.5) +
    # Error in integration:
    geom_line(data = sub_mod, aes(x=fake_ts, y=IA_med), color = "red") + 
    geom_line(data = sub_mod, aes(x=fake_ts, y=IB_med), color = "red", linetype=2) + 
    geom_line(data = sub_mod, aes(x=fake_ts, y=X_med), color = "blue") + 
    # Aesthetics
    labs(x = "", y = "") + 
    scale_x_continuous(limits=c(1, n_days)) +
    scale_y_continuous(limits=c(0,1), breaks = c(0, 0.5, 1.0)) +
    annotate("text", label = paste0("Population ", LETTERS[i]), x = 1, y = 1, hjust = 0) +
    theme_classic() +
    theme(axis.text = element_text(size = 12, color = "black"),
          axis.title = element_text(size = 14))
  
  
  
}

#-------------------------------------------------------
#-------------------------------------------------------
#-------------------------------------------------------
#-------------------------------------------------------

# Combine plots

plot_combo2 = arrangeGrob(grobs = plot_SIIX, ncol = 2, nrow = 2,
                         bottom = textGrob("Time (days)", just = c(0.5, -1)),
                         left = textGrob("Fraction of the Population", just = c(0.5, 0.5), rot = 90))

quartz(height = 10, width = 10)
grid.arrange(plot_combo2)
